# Supplementary material for: Choriocapillaris Flow Impairments in Association with Pachyvessel in Early Stages of Pachychoroid
Source: Sci Rep. 2019 Apr 3;9:5565. doi: 10.1038/s41598-019-42052-w (PMC6447632; doi:10.1038/s41598-019-42052-w)
Supplement: Supplementary file 1 — Supplementary Dataset 1 [file 41598_2019_42052_MOESM1_ESM.xls]

## Sheet: data
pt number	od/os	cavern	cavaern #	cavern-cc void	age	gender	VA	LogMar	SE	group 0pachy1PPE2control	CT	count	total area um2	average size um	sd	CVI	pachy count	pachy count(%)	pachy area um2	pachy area(%)	pachy mean area um2	pachy sd
1	0	0			67	1	0.8	0.09691	0.2	1	432	465	0.0514508	0.000110647	36.6718	0.66332	338	0.726882	0.0455013	0.884364	0.000135019	42.3677
2	0	0			60	0	0.8	0.09691	-0.5	1	528	544	0.0640563	0.00011775	32.967	0.659263	416	0.764706	0.0604409	0.943559	0.000145291	29.85
3	1	0			60	0	0.8	0.09691	-1.25	0	438	427	0.0497267	0.000116456	29.724	0.662076	302	0.70726	0.044528	0.895454	0.000147444	29.85
4	0	0			74	1	0.8	0.09691	-0.5	0	406	388	0.0429886	0.000110795	37.518	0.669045	276	0.71134	0.0350277	0.814815	0.000126912	31.61
5	1	0			74	1	0.63	0.200659	-0.25	0	321	390	0.0406751	0.000104295	32.88	0.673116	262	0.671795	0.0353884	0.870026	0.00013507	33.56
6	1	0			58	1	0.4	0.39794	0.125	1	300	506	0.069818	0.00013798	51.4197	0.640687	321	0.634387	0.0566584	0.811516	0.000176506	63.0933
7	0	1	1	0	68	1	1	0	1.75	1	472	596	0.13259	0.000222466	168.512	0.657818	447	0.75	0.124638	0.940025	0.000278832	193.918
8	1	1	1	0	68	1	1	0	1.75	0	535	401	0.0288966	7.20613e-05	15.4455	0.667988	327	0.815461	0.0268822	0.930289	8.22084e-05	16.7535
9	0	0			58	1	1	0	0.125	1	462	406	0.0341569	8.41303e-05	22.0702	0.669806	271	0.667488	0.0271197	0.793974	0.000100073	25.8958
10	1	0			58	1	1	0	0.125	0	462	407	0.0406487	9.9874e-05	39.1571	0.656824	297	0.72973	0.0345967	0.851114	0.000116487	44.4543
11	0	0			52	1	1	0	0	0	525	354	0.030392	8.5853e-05	26.71	0.686413	260	0.734463	0.0279377	0.919247	0.000107453	27.57
12	1	1	1		52	1	0.8	0.09691	-0.375	0	519	344	0.0330485	9.60713e-05	34.29	0.685335	259	0.752907	0.0302688	0.91589	0.000116868	34.49
13	0	0			47	1	1	0	-0.125	0	333	417	0.0440442	0.000105622	31.3144	0.666162	323	0.77458	0.0400945	0.910326	0.000124132	34.5719
14	1	0			47	1	1	0	-0.125	1	333	481	0.0779723	0.000162105	58.4178	0.674549	387	0.804574	0.0735917	0.943818	0.000190159	65.1058
15	1	1			65	0	1	0	1.5	0	402	360	0.0435164	0.000120879	17.6079	0.662592	261	0.725	0.0349486	0.803113	0.000133903	20.1541
16	0	0			65	0	0.63	0.200659	1.25	0	402	640	0.098653	0.000154145	51.7722	0.656392	527	0.823438	0.0931463	0.944182	0.000176748	56.5147
17	0	0			68	0	1	0	-0.25	1	288	474	0.0561394	0.000118438	40.4535	0.63853	353	0.744726	0.0503073	0.896114	0.000142514	46.0411
18	1	1	1	0	55	1	1	0	0.25	1	348	420	0.0475012	0.000113098	50.88	0.6651	340	0.809524	0.0435428	0.916667	0.000128067	51.07
19	0	0			69	1	0.5	0.30103	-3.25	1	325	518	0.061215	0.000118176	27.89	0.660534	344	0.664093	0.0506592	0.827561	0.000147265	28.64
20	1	0			60	1	1	0	-0.125	1	280	468	0.0565176	0.000120764	35.9138	0.669223	304	0.649573	0.0478091	0.845914	0.000157267	42.8192
21	1	0			43	1	1	0	-1.375	0	482	349	0.0412293	0.000118135	37.96	0.65445	291	0.833811	0.0398394	0.96629	0.000136905	38.01
22	1	0			36	0	0.8	0.09691	-4.25	0	335	367	0.0472637	0.000128784	62.1736	0.683892	243	0.662125	0.0417747	0.883864	0.000171912	75.6696
23	1	0			58	1	1	0	1.25	0	305	400	0.0310077	7.75193e-05	16.2885	0.669399	267	0.6675	0.0245775	0.792624	9.20505e-05	18.8638
24	0	0			58	1	1	0	1.25	0	305	383	0.0445368	0.000116284	16.26	0.651839	349	0.911227	0.0398218	0.894134	0.000114103	38.01
25	0	0			60	0	0.8	0.09691	-1	1	355	680	0.120671	0.000177457	59.687	0.62589	523	0.769118	0.113458	0.940225	0.000216936	67.2481
26	1	0			60	0	0.8	0.09691	-1	0	355	396	0.036963	9.33408e-05	27.0318	0.661818	259	0.65404	0.0292484	0.79129	0.000112928	32.1333
27	1	0			60	1	0.8	0.09691	-1.25	1	489	482	0.0731694	0.000151804	53.8506	0.659896	363	0.753112	0.0674517	0.921856	0.000185817	61.3017
28	0	0			70	1	1	0	-0.25	1	348	512	0.107036	0.000209055	89.6952	0.652667	387	0.755859	0.102444	0.957101	0.000264714	104.648
29	0	0			68	1	1	0	0.25	1	254	472	0.0547583	0.000116013	29.2	0.641801	453	0.959746	0.0543537	0.99261	0.000119986	38.01
30	1	0			68	1	1	0	0.25	2	254	375	0.030779	8.20774e-05	19.32	0.677448	262	0.698667	0.0267854	0.870249	0.000102234	19.36
31	0	0			57	0	1	0	0.5	2	259	377	0.0431997	0.000114588	30.53	0.67965	277	0.734748	0.0383	0.886581	0.000138267	20.36
32	1	0			57	0	1	0	0.625	1	259	406	0.0499027	0.000122913	43.06	0.659851	287	0.706897	0.0445632	0.893002	0.000155272	44.33
33	0	1	2	0	65	1	1	0	0.5	0	405	385	0.0349222	9.0707e-05	25.01	0.681463	248	0.644156	0.0284919	0.815869	0.000114887	25.036
34	1	1	4	1	65	1	0.8	0.09691	0.325	0	405	328	0.0362944	0.000110654	56.84	0.661614	244	0.743902	0.0348166	0.959283	0.000142691	60.49
35	0	0			65	1	1	0	-1.5	1	267	453	0.0454428	0.000100315	29.83	0.662836	316	0.697572	0.0397339	0.874371	0.00012574	30.1
36	1	0			48	1	1	0	-0.75	1	415	425	0.0539315	0.000126898	42.076	0.664445	332	0.781176	0.0497707	0.922851	0.000149912	42.484
37	1	0			57	1	0.4	0.39794	-1	1	421	631	0.147482	0.000233728	125.17	0.648319	451	0.714739	0.143014	0.969701	0.000317104	141.14
38	0	0			34	1	0.63	0.200659	4.25	1	301	393	0.0442993	0.000112721	33.26	0.671919	289	0.735369	0.0389862	0.880064	0.0001349	33.42
39	1	0			54	1	1	0	-4.25	2	218	399	0.034324	8.60251e-05	21.703	0.678094	284	0.711779	0.0305679	0.890569	0.000107633	21.75
40	0	0			56	1	0.63	0.200659	-1.375	1	585	513	0.0522337	0.00010182	38.28	0.660736	321	0.625731	0.0477211	0.913607	0.000148664	38.467
41	1	0			56	1	0.8	0.09691	-0.75	0	585	394	0.0362417	9.19839e-05	28.5	0.672567	292	0.741117	0.0319138	0.880583	0.000109294	25.56
42	1	0			43	0	1	0	-3	1	385	394	0.0453988	0.000115225	35.27	0.674488	283	0.718274	0.0420913	0.927146	0.000148733	35.654
43	0	0			42	1	1	0	0	1	449	507	0.0504744	9.95551e-05	28.307	0.655876	375	0.739645	0.0464896	0.921053	0.000123972	28.554
44	1	0			52	1	1	0	0	0	449	446	0.0334883	7.5086e-05	17.856	0.669605	323	0.724215	0.0294771	0.880221	9.12605e-05	17.944
45	1	0			32	0	0.8	0.09691	0	1	302	304	0.0783066	0.000257588	74.9026	0.676589	227	0.746711	0.0718764	0.917884	0.000316636	85.4555
46	0	0			55	0	1	0	0.25	1	287	425	0.0451877	0.000106324	86.2446	0.669336	301	0.708235	0.042065	0.930894	0.000139751	102.088
47	0	0			50	0	1	0	0.75	1	632	587	0.0731079	0.000124545	242.331	0.667526	573	0.97615	0.0721051	0.986283	0.000125838	36.699
48	1	0			33	0	0.8	0.09691	-1.5	1	412	494	0.110088	0.000222851	104.201	0.667862	379	0.767206	0.105532	0.95861	0.000278448	118.079
49	0	0			58	0	0.8	0.09691	1.5	1	447	706	0.118595	0.000167981	81.593	0.668803	507	0.71813	0.111417	0.939475	0.000219757	95.506
50	0	0			70	1	0.8	0.09691	-1	1	246	452	0.0807872	0.000178733	57.8289	0.662508	328	0.725664	0.0742954	0.919643	0.00022651	67.8997
51	0	0			67	1	0.8	0.09691	1.5	1	425	408	0.0763538	0.000187142	120.693	0.672618	277	0.678922	0.0690615	0.904493	0.000249319	145.569
52	1	1	1	1	65	1	0.8	0.09691	1	1	595	385	0.0369806	9.60534e-05	30.6896	0.663739	309	0.802597	0.0336995	0.911275	0.00010906	33.7652
53	0	0			57	1	1	0	-1.25	2	493	324	0.0281137	8.67706e-05	22.3136	0.662421	135	0.416667	0.0185431	0.659574	0.000137356	22.4273
54	1	0			57	1	1	0	1.25	1	396	403	0.0419066	0.000103987	25.7841	0.654111	294	0.729529	0.0381241	0.90974	0.000129674	36.4504
55	0	0			57	1	0.63	0.200659	-0.75	1	369	403	0.0419066	0.000103987	25.7841	0.654111	294	0.729529	0.0381241	0.90974	0.000129674	36.4504
56	1	0			55	0	1	0	-2	0	303	402	0.0371301	9.23634e-05	25.1059	0.661366	284	0.706468	0.0335587	0.903814	0.000118165	29.1742
57	0	0			45	1	1	0	1	2	294	312	0.0180417	5.78258e-05	12.16	0.677862	218	0.698718	0.0146462	0.811799	6.69856e-05	13.11
58	1	0			45	1	1	0	1	2	312	285	0.0170477	5.98163e-05	13.48	0.685218	201	0.705263	0.0145494	0.853457	7.21711e-05	13.53
59	1	0			52	1	0.63	0.200659	-0.875	2	344	282	0.0198362	7.0341e-05	18.327	0.680649	169	0.599291	0.0159569	0.804435	9.414e-05	18.375
60	0	0			52	1	1	0	-2.375	2	334	313	0.0244543	7.81288e-05	29.04	0.676535	209	0.667732	0.0224839	0.919424	0.00010726	29.766
61	1	0			44	1	0.8	0.09691	-0.625	2	551	167	0.0247446	0.000148171	40.5922	0.695025	145	0.868263	0.0235219	0.950587	0.00016174	43.2345
62	0	0			42	1	1	0	-4.5	2	191	392	0.0317378	8.09639e-05	17.124	0.65205	245	0.625	0.025765	0.811807	0.000104852	17.56
63	0	0			42	1	1	0	-4.5	2	206	230	0.0102391	4.4518e-05	8.04	0.693407	132	0.573913	0.00671174	0.655498	5.06961e-05	8.072
64	0	0			36	1	0.8	0.09691	-1	1	463	329	0.0291165	8.84999e-05	26.546	0.667275	236	0.717325	0.0260289	0.893958	0.000109966	30.636
65	0	1	1	0	55	1	1	0	-2.25	1	355	365	0.0473781	0.000129803	55.6674	0.654435	279	0.764384	0.0442817	0.934645	0.000158246	63.1964
66	1	1	1	0	55	1	1	0	-3.25	1	346	335	0.030436	9.08536e-05	25.7539	0.673869	247	0.737313	0.027797	0.913295	0.000112205	29.4763
67	0	0			55	1	1	0	-0.125	1	304	375	0.0363208	9.68555e-05	16.8614	0.666991	310	0.826667	0.028316	0.779608	9.10716e-05	19.9279
68	1	0			55	1	1	0	-0.125	1	304	419	0.144254	0.000344282	150.878	0.626002	321	0.76611	0.140692	0.975303	0.000436994	170.793
69	1	0			59	0	0.8	0.09691	-0.25	0	361	362	0.0690703	0.000190802	23.3997	0.656117	235	0.649171	0.0541162	0.783495	0.0002296	28.0233
70	0	1	2	0	59	0	1	0	0.25	0	382	412	0.0608279	0.000147641	39.12	0.654123	311	0.754854	0.0458914	0.754447	0.000147124	40.12
71	0	0			64	0	1	0	-0.75	1	223	431	0.0516971	0.000119947	37.2965	0.659131	317	0.735499	0.0468327	0.905904	0.0001473	42.3664
72	1	0			64	0	0.8	0.09691	-0.5	1	223	404	0.0367255	9.09046e-05	25.2493	0.659366	286	0.707921	0.0342009	0.931257	0.00011923	29.2424
73	1	0			32	1	1	0	0.125	0	384	340	0.0319929	9.40969e-05	25.6727	0.671062	328	0.964706	0.0297586	0.930162	9.0459e-05	31.3043
74	0	0			54	0	0.8	0.09691	-0.5	2	265	400	0.0395843	9.89608e-05	54.1499	0.675581	276	0.69	0.0364528	0.920889	0.000131684	64.7494
75	0	0			54	0	0.8	0.09691	-0.5	2	265	300	0.0234603	7.82011e-05	20.4403	0.677316	210	0.7	0.0205047	0.874016	9.73524e-05	23.757
76	0	0			35	1	1	0	-0.25	0	462	277	0.0279465	0.00010089	47.2944	0.686255	173	0.624549	0.0233724	0.836324	0.0001347	58.8564
77	1	0			39	1	1	0	-0.25	1	392	429	0.0485128	0.000113083	34.0583	0.668877	315	0.734266	0.0445808	0.918948	0.000141107	39.0097
78	1	0			42	1	0.8	0.09691	-1.5	2	288	176	0.0245951	0.000139745	25.478	0.682381	135	0.767045	0.0196514	0.798999	0.000145135	25.94
79	1	0			44	1	1	0	-0.5	2	492	282	0.0214459	7.60493e-05	20.2584	0.687573	216	0.765957	0.0190884	0.890074	8.81109e-05	23.115
80	0	0			45	1	0.4	0.39794	-4.5	1	404	666	0.091	0.000136637	67.1747	0.646699	489	0.734234	0.087367	0.960077	0.000178136	76.0228
81	1	0			46	0	1	0	0	0	412	370	0.0343768	9.29103e-05	20.5385	0.659467	320	0.864865	0.0323712	0.941658	0.000100861	21.5581
82	0	0			46	0	1	0	0	0	412	395	0.038951	9.86101e-05	21.3626	0.662275	316	0.8	0.0342273	0.878726	0.000107994	24.5272
83	0	1	1	0	46	1	1	0	-2	1	408	421	0.0438331	0.000104117	28.969	0.675056	305	0.724466	0.0387223	0.883404	0.000126583	29.001
84	1	0			46	1	1	0	-2	2	408	332	0.0238825	7.19354e-05	18.453	0.681378	183	0.551205	0.0195723	0.819521	0.000106636	18.455
85	0	0			50	0	1	0	-1.5	2	248	187	0.0226334	0.000121034	18.7458	0.683484	111	0.593583	0.0161592	0.713953	0.000145148	22.2705
86	1	0			50	0	1	0	-1.5	1	248	421	0.0353884	8.40579e-05	21.7689	0.662048	282	0.669834	0.0301369	0.851603	0.000106552	29.0422
87	0	0			49	0	1	0	0.25	2	294	255	0.0255715	0.00010028	11.32	0.676671	182	0.713725	0.0194705	0.761414	0.000106981	17.139
88	1	0			49	0	1	0	0.25	2	288	283	0.0264863	9.35912e-05	12.12	0.69378	158	0.558304	0.0191284	0.7222	0.000121066	12.22
89	0	0			52	0	0.8	0.09691	0.5	2	247	402	0.035793	8.90374e-05	21.9282	0.665035	250	0.621891	0.0287233	0.802484	0.000114893	26.4533
90	1	0			52	0	1	0	1	2	262	436	0.0337434	7.73932e-05	16.0753	0.65832	296	0.678899	0.0296355	0.878259	0.00010012	20.083
91	0	0			57	0	0.8	0.09691	0.5	2	193	406	0.0464016	0.00011429	35.4169	0.649504	270	0.665025	0.0397391	0.856415	0.000147182	41.4715
92	1	0			57	0	0.8	0.09691	0.5	2	193	412	0.069343	0.000168308	50.178	0.514112	276	0.669903	0.0642175	0.926085	0.000232672	72.7
93	0	0			62	1	1	0	-0.75	2	264	261	0.0219825	8.42241e-05	37.4458	0.681189	156	0.597701	0.0178655	0.812714	0.000114522	64.6532
94	1	0			62	1	1	0	0	2	222	288	0.0184639	6.41107e-05	11.5996	0.678828	192	0.666667	0.0141906	0.768562	7.39096e-05	13.4943
95	0	1	2	0	65	1	1	0	0	1	535	535	0.0785793	0.000146877	46.329	0.63912	392	0.73271	0.0730111	0.929139	0.000185702	46.543
96	1	1	1	0	65	1	1	0	0	1	480	452	0.0502985	0.00011128	32.328	0.648865	303	0.670354	0.0425664	0.846275	0.000140067	35.538
97	0	1	1	0	46	0	1	0	0	1	433	387	0.0385727	9.96712e-05	24.2	0.662277	282	0.728682	0.034456	0.893273	0.000121823	25.185
98	1	1	1	0	46	0	1	0	0	0	412	395	0.038951	9.86101e-05	31.055	0.682069	316	0.8	0.0342273	0.878726	0.000107994	31.055
99	1	0			53	1	0.7	0.154902	0.25	0	412	416	0.0444752	0.000106912	28.8963	0.668031	295	0.709135	0.0356318	0.801161	0.000120786	39.7019
100	1	0			58	1	0.8	0.09691	-0.5	0	507	435	0.0493292	0.0001134	38.4723	0.655616	315	0.724138	0.0403512	0.817999	0.000128099	43.2355
101	0	0			49	1	1	0	1.725	0	328	350	0.0352364	0.000100675	27.5061	0.670747	289	0.825714	0.0229559	0.651481	7.94321e-05	24.483
102	0	0			51	0	1	0	-1.25	0	318	319	0.0275542	8.63768e-05	23.4092	0.675347	270	0.846395	0.022102	0.802129	8.18594e-05	35.1331
103	0	0			67	0	1	0	-1	0	489	430	0.0515294	0.000119836	38.3867	0.665702	296	0.688372	0.0392406	0.761517	0.000132569	28.7448
104	1	0			42	1	0.8	0.09691	-1.75	2	304	353	0.0497053	0.000140808	21.5471	0.673924	241	0.68272	0.0402092	0.808953	0.000166843	33.5609
105	1	0			48	1	0.8	0.09691	-0.25	2	298	365	0.026695	7.31371e-05	25.1094	0.659345	228	0.624658	0.0223305	0.836505	9.79409e-05	24.4118
106	1	0			46	1	0.8	0.09691	0.175	2	297	248	0.0236523	9.53724e-05	18.1091	0.693258	166	0.669355	0.0189393	0.800738	0.000114092	27.0191
107	1	0			55	1	1	0	-2.5	2	282	280	0.021994	7.855e-05	23.431	0.670284	190	0.678571	0.0181839	0.826767	9.57049e-05	26.6499
108	1	0			59	1	1	0	0.325	2	295	329	0.0229632	6.97971e-05	29.0438	0.650116	214	0.650456	0.0199	0.866603	9.29907e-05	27.2894
